# Supplementary material for: Protein innovation through template switching in the Saccharomyces cerevisiae lineage
Source: Sci Rep. 2021 Nov 19;11:22558. doi: 10.1038/s41598-021-01736-y (PMC8604942; doi:10.1038/s41598-021-01736-y)
Supplement: Supplementary file 1 — Supplementary Information. [file 41598_2021_1736_MOESM1_ESM.xlsx]

## Sheet: index
Protein innovation through template switching in the Saccharomyces cerevisiae lineage
May Abraham and Einat Hazkani-Covo
Table S1	IRs with MNMs on arms
Table S2	Non significant IRs with MNMs
Table S3	IRs with inversions on spacer
Fig S1	Distribution of spacer length

## Sheet: TableS1
Table S1 - IRs with MNMs on arms
Genes with significant IR scores compared to 100 random simulations (see also Table 1) that are associated with template switching
Gene	SGD name	Spacer	Strains with MNMs	Position	Arm	IR is uniqe in locus	AA changes	AA (nonsynonymous)	MNMs in codon postion (nonsynonymous)	AA position in strain (nonsynonymous)	Nuc position in strain (nonsynonymous)	AA (synonymous)	MNMs in codon postion (synonymous)	AA position in strain (synonymous)	Nuc position in strain (synonymous)	Codeml positive selection	reconstructed parent HTU	Strain IR
SRB8	YCR081W	15	YJM789	1906-1934	7	yes	1	E->K{GAA->AAA}	[1]	644	1930-1932	V->V{GTG->GTA}	[3]	643	1927-1929	no	ATTTTTAatttcgaccaactcgTGGAAAT	ATTTTTAatttcgaccaactcgTAAAAAT
DLD3	YEL071W	29	CLIB215	253-295	7	yes	1	D->C{GAC->TGC}	[1, 2]	98	292-294					no	AGCAATAtcaatgccctaaggaaggacaatactggtTATGACT	AGCAATAtcaatgccctaaggaaggccaatactggtTATTGCT
CWC22	YGR278W	44	UWOPS05_217_3	1579-1636	7	yes	1	E->K{GAA->AAA}	[1]	545	1633-1635	V->V{GTG->GTA}	[3]	544	1630-1632	yes	TTTTTACagaaggacaccagagaaaatagtagatcaagatcgccatttacaGTGGAAA	TTTTTACagaaggacaccagagaaaatagtagatcaagatcgccattcacaGTAAAAA
MCM10	YIL150C	16	UWOPS05_217_3	1357-1386	7	yes	1	V->A{GTC->GCT}	[2,3]	461	1381-1383					yes	TCCAGCGgattagaagataagagCGTCGGA	TCCAGCGgattagaagataagagCGCTGGA
HXT9	YJL219W	70	FostersO	857-940	7	yes	1	A->V{GCA->GTG}	[2, 3]	287	859-861					no	TAGCAGAatatgacactataaaggcaggaattgaacttgaaaagctggcaggtaacgcatcatggtctgaactactcTCCACTA	TAGTGGAatatgacactataaaggcaggaattgaacttgaaaagctggcaggtaacgcatcatggtctgaactactcTCCACTA
YLL058W	YLL058W	49	CEN.PK	221-283	7		1	S->K{TCA->AAA}	[1,2]	93	277-279					yes **	GTCCTTTtccatccgttaacctgggtttaaagtgtttggagtacgtaaaatctgtcTCAGGAC	GTCCTTTtccatccgttaacctgggtttaaactgtttggagtacgtaaaatctgtcAAAGGAC
		49	T7	221-283	7		1	S->K{TCA->AAA}	[1,2]	93	277-279						GTCCTTTtccatccgttaacctgggtttaaagtgtttggagtacgtaaaatctgtcTCAGGAC	GTCCTTTtccatccgttaacctgggtttaaagtgtttggagtacgtaaaatctgtcAAAGGAC
EST2	YLR318W	32	SK1	660-705	7		1	V->I{GTA->ATA}	[1]	235	703-705	K->K{AAG->AAA}	[3]	234	700-702	yes **	TATTTTTcccacaaatttggttaaaattcctcagagactAAAGGTA	TATTTTTcccacaaatttggttaaaattcctcagagactAAAAATA
		32	YJM789	660-705	7		1	V->I{GTA->ATA}	[1]	235	703-705	K->K{AAG->AAA}	[3]	234	700-702		TATTTTTcccacaaatttggttaaaattcctcagagactAAAGGTA	TATTTTTcccacaaatttggttaaaattcctcagagactAAAAATA
DDI3	YNL335W	31	RedStar	75-119	7		1	R->Q{CGG->CAA}	[2,3]	26	76-78					yes**	ACGGGCCgttgttccgcctccaaacagtgaaactgctaGGCTTGT	ACAAGCCgttgttccgcctccaaacagtgaaactgctaGGCTTGT
ECM18	YDR125C	49	PW5	5-69	8		1	Y->L{TAT->TTA}	[2,3]	22	64-66					yes	TTTTAATAaagaggtatttgatggaccctgaaagtttaaggaggcagataatgaatgTATATAAA	TTTTAATAaagaggtatttgatggaccctgaaagtttaaggaggcagataatgaatgTATTAAAA
SSN2	YDR443C	12	ZTW1	3233-3260	8		1	A->V{GCG->GTA}	[2,3]	1079	3235-3237					yes	ACGCGCTGgtgacagtggatCAGTACGT	ACGTACTGgtgacagtggatCAGTACGT
MSH4	YFL003C	55	YJM269	1181-1251	8		2	L->F{TTA->TTT},I->F{ATT->TTT}	[3],[1]	394,395	1180-1182					yes**	TAATTCAAagccgtttaattagcgagaccaaaaaaatattcaataatgacgcaattatggaaaTTGAAAAA	TTTTTCAAagccgtttaattagcgagaccaaaaaaatattcaataatgacgcaattatggaaaTTGAAAAA
		55	EC9-8	1181-1251	8		2	L->F{TTA->TTT},I->F{ATT->TTT}	[3],[1]	394,395	1180-1182						TAATTCAAagccgtttaattagcgagaccaaaaaaatattcaataatgacgcaattatggaaaTTGAAAAA	TTTTTCAAagccgtttaattagcgagaccaaaaaaatattcaataatgacgcaattatggaaaTTGAAAAA
		55	RedStar	1181-1251	8		2	L->F{TTA->TTT},I->F{ATT->TTT}	[3],[1]	394,395	1180-1182						TAATTCAAagccgtttaattagcgagaccaaaaaaatattcaataatgacgcaattatggaaaTTGAAAAA	TTTTTCAAagccgtttaattagcgagaccaaaaaaatattcaataatgacgcaattatggaaaTTGAAAAA
EDC1	YGL222C	10	AWRI796	499-524	8		1	S->K{AGT->AAG}	[2,3]	173	517-519					no	AAAAACTTgcccaagccaAGTTTTTT	AAAAACTTgcccaagcctAAGTTTTT
ESP1	YGR098C	70	CEN.PK	2809-2894	8		0					F->F{TTC->TTT},L->L{CTA->TTA}	[3],[1]	938,939	2812-2814,2815-2817		ACATTCCTacctaatttgtggaagcttcacttgggtaaggatattgacgacagcatttgtctgtccgaatatatgcccAAAAATGT	ACATTTTTacctaatttgtggaagcttaacttgggtaaggatattgacgacagcacttgtctgtccgaatatatgcccAAAAATGT
VPS53	YJL029C	64	T7	734-813	8		0					F->F{TTC->TTT},L->L{TTA->CTA}	[3],[1]	270,271	808-810,811-813		TAGAAAATttatcgagaagatacatttacttcaaaaaaattcttaataacttcaattcaaagttcgcagactATTTCTTA	TAGAAAATttatcgagaagatacatttacttcaaaaaaattcttaataacttcaattcaaagttcgcagactATTTTCTA
		64	UWOPS05_217_3	734-813	8		0					F->F{TTC->TTT},L->L{TTA->CTA}	[3],[1]	270,271	808-810,811-813		TAGAAAATttatcgagaagatacatttacttcaaaaaaattcttaataacttcaattcaaagttcgcagactATTTCTTA	TAGAAAATttatcgagaagatacatttacttcaaaaaaattcttaataacttcaattcaaagttcgcagactATTTTCTA
BYE1	YKL005C	64	YS9	1155-1234	8		1	S->I{TCC->ATC}	[1,2]	386	1156-1158					yes**	TTCCGCTGaacctcaagaggatattttgtactcaaaagacagcataagattacacaacattgacagtatcgaCAGCGATA	TATCGCTGaacctcaagaggatattttgtactcaaaagacagcataagattacacaacattgacagtatcgaCAGCGATA
		64	YJM789	1155-1234	8		1	S->I{TCC->ATC}	[1,2]	386	1156-1158						TTCCGCTGaacctcaagaggatattttgtactcaaaagacagcataagattacacaacattgacagtatcgaCAGCGATA	TATCGCTGaacctcaagaggatattttgtactcaaaagacagcataagattacacaacattgacagtatcgaCAGCGATA
KIN2	YLR096W	45	ZTW1	272-332	8	yes	1	F->S{TTT->TCC}	[2,3]	91	271-273					no	TTCATAGAagatctttgggagattgggagttccttgaaacggttggcgcaggcTCTATGGG	CCCATAGAagatctttgggagattgggagttccttgaaacggttggcgcaggcTCTATGGG
CCS1	YMR038C	2	EC1118	494-511	8	yes	1	G->Y{GGC->TAC}	[1,2]	166	496-498					no	TGGGCAAGaaCTTGTACA	TGTACAAGgaCTTGTACA
NST1	YNL091W	61	UWOPS05_217_3	1643-1719	8	yes	1	P->F{CCT->TTT}	[1,2]	549	1645-1647					no	ATCCTCATaagcactttcaccgcgatgatgatatattagatggggatgaagatgagccagaggaagaggATGAAAAT	ATTTTCATaagcactttcaccgcgatgatgatatattagatggggatgaagatgagccagaggaagaggATGAAAAT
RTT10	YPL183C	20	UC5	543-578	8	yes	1	G->K{GGA->AAA}	[1,2]	191	571-573					no	TATCTTTTatgttaatttaagcaacaacGGAAGATA	TATCTTTTatgttaatttaagcaacaacAAAAGATA
IMO32	YGR031W	8	EC9-8	82-107	9	yes	1	S->E{TCA->GAA}	[1,2]	35	103-105					yes	AGTTCCTGCatttttaaGCAGTCACT	AGTTCCTGCatttttaaGCAGGAACT
YAP3	YHL009C	2	D273-10B	356-375	9		1	S->N{AGC->AAT}	[2,3]	125	373-375					yes**	ATTATTCTTctAAAAATAGC	ATTATTTTTctAAAAATAAT
		2	YJM339	356-375	9		1	S->N{AGC->AAT}	[2,3]	125	373-375						ATTATTCTTctAAAAATAGC	ATTATTTTTctAAAAATAAT
		2	CLIB324	356-375	9		1	S->N{AGC->AAT}	[2,3]	125	373-375						ATTATTCTTctAAAAATAGC	ATTATTTTTctAAAAATAAT
SAP190	YKR028W	2	AWRI1631	1587-1606	9	yes	1	A->F{GCT->TTT}	[1,2]	530	1588-1590					yes	AGCTATTGTggACAATAAAT	ATTTATTGTggACAATAAAT
ACS2	YLR153C	8	AWRI796	1413-1438	9	yes	1	S->Y{TCA->TAC}	[2,3]	479	1435-1437					yes**	TGTAGAGAAccaattttTTCTCTCAA	TGTAGAGAAccaattttTTCTCTACA
PRP46	YPL151C	36	Y55	233-286	9	yes	2	E->D{GAA->GAT},T->A{ACA->GCA}	[3],[1]	79,80	235-237					yes*	CAGAAACATcacaagcagtgattagcaagaaagatcacgatacgcATGCATCTG	CAGATGCATcacaagcagtgattagcaagaaagaacacgatacgcATGCATCTG
NIP100	YPL174C	25	UC5	842-887	9		1	K->E{AAG->GAG}	[1]	295	883-885	L->L{TTA->TTG}	[3]	294	880-882	no	TCCAACTCAcaagtaatataaaggctttaaacaaTGAGTTAAA	TCCAACTCAcaagtaatataaaggctttaaacaaTGAGTTGGA
OM45	YIL136W	4	PW5	144-167	10	yes	1	P->F{CCC->TTC}	[1,2]	50	148-150	A->A{GCA->GCT}	[3]	49	145-147	yes	AGCACCCCCAcagtTGGGAAAGCT	AGCTTTCCCAcagtTGGGAAAGCT
RHO5	YNL180C	49	SK1	315-383	10		1	W->Y{TGG->TAT}	[2,3]	127	379-381					yes **	AGATATTTTTttaatatgtttctcagtaagcgaacatgctagttttgccaatgtcacagAAAAATGGCT	AGATATTTTTttaatatgtttctcagtaagcgaacatgctagttttgccaatgtcacagAAAAATATCT
UTP5	YDR398W	7	BC187	89-117	11	yes	1	T->V{ACT->GTA},S->H{TCC->CAC}	[1,2,3],[1,2]	38,39	112-114	A->A{GCC->GCT}	[3]	37	109-111	yes	GTGTACAGCCCactcaaaGGGCCACTTCC	GTGTACAGCCCactcaaaGGGCTGTACAC
ALP1	YNL270C	9	YJM789	531-561	11	yes	2	T->I{ACA->ATC},E->Q{GAA->CAA}	[2,3],[1]	178,179	532-534					no	GACAGAAGCAGtgcctctagCGGCTTGGATC	GATCCAAGCAGtgcctctagCTGCTTGGATC
REG2	YBR050C	5	YJM339	597-633	16	yes	1	D->G{GAT->GGG}	[2,3]	209	625-627					no	ACAGCGCCCTTGTTCAaagtcTGAACTAGATCCCTGT	ACAGCGCCCTTGTTCAgacttTGAACAAGGGCGCTGT
															(*: P>95%; **: P>99%)

## Sheet: TableS2
Table S2 - IRs with	Non significant IRs with MNMs
This table includes genes with non-significant IR scores compared to 100 random simulations. For IRs that are associated with template switching see STable1
Gene	SGD name	Strains with MNMs	Position	Arm	Spacer	Uniq IR in locus	Strain IR
SCT1	YBL011W	YJM789	1386-1458	7	59	yes	ATTAGCCaagagaatttctcaagaaaaggcccgtaccgctttgtccaagtctacagttaaaataaaGGCTAAT
SED4	YCR067C	CEN.PK	2531-2587	7	43		CTGTTTCatcagctattgtggagacagcaactagctcattctcaaaaacaGAAACAG
		Sigma1278b	2531-2587	7	43		CTGTTTCatcagctattgtggagacagcaactagctcattctcaaaaacaGAAACAG
MSW1	YDR268W	EC9-8	661-701	7	27	yes	TTTTTTCctaaacctgtaactatgttggcacaacGAAAAAA
HDA2	YDR295C	YJM269	1557-1613	7	43	yes	TCCTTCAtcagaaaatcatctggaagagggatctgcgttagcagacaagtTGAAGGA
PMT7	YDR307W	CLIB324	1593-1630	7	24		ATTGTTTtatcttttcaaagaatatatttccAAACAAT
		JAY291	1593-1630	7	24		ATTGTTTtatcttttcaaagaatatatttccAAACAAT
VPS74	YDR372C	Y10	397-472	7	62	yes	ATTGACAgttccaaaactggggaagttttactggatgaaactttgcaattgatgaaaaacgacgaccttTGTCAAT
DOT1	YDR440W	UWOPS05_217_3	737-775	7	25		TTTCAAAttatatggaagagtacaaaatcgacTTTGAAA
AIP5	YFR016C	CEN.PK	3318-3347	7	16		TCTTGTGgtggaagaaaacatcaCACAAGA
HXT1	YHR094C	CEN.PK	1249-1297	7	35		CAAAACAacggctcatccaagggtgctggtaactgtatgatcTGTTTTG
KIC1	YHR102W	PW5	2253-2310	7	44		CATTGGTcataattctactcacacgaacctcgcgcctcctcctacgatgaaACCAATG
ROF1	YHR177W	UWOPS05_217_3	946-1013	7	54	yes	TCACAACctatgattttctgcaatacatacaatactctcccgcaacaacctactgcagcacGTTGTGA
RNR3	YIL066C	FostersO	1213-1253	7	27	yes	TGGTTTTataaggacgcatgtaaacaggaaggacAAAACCA
YJL132W	YJL132W	ZTW1	2161-2199	7	25	yes	TTGGGGAcccaaaatcaccttatagtaggcatTCCCCAA
URB2	YJR041C	W303	1910-1972	7	49		ATGATGAcatttttgaggagacaaatatcacgtacgctttaataaacaagcttgctTCATCAT
		JAY291	1910-1972	7	49		ATGATGAcatttttgaagagacaaatatcacgtacgctttaataaacaagcttgctTCATCAT
TUL1	YKL034W	RedStar	265-318	7	40		TATGATCgatggtttcccaatcaaaactacatggttttgcccaacgaGATCATA
		LalvinQA23	265-318	7	40		TATGATCgatggtttcccaatcaaaactacatggttttgcccaacgaGATCATA
		JAY291	265-318	7	40		TATGATCgatggtttcccaatcaaaactacatggttttgcccaacgaGATCATA
KDX1	YKL161C	CLIB215	340-361	7	8	yes	GACCTTTctcaaattAAAGGTC
STE6	YKL209C	SK1	3460-3530	8	55		GATGAAATacttgaaattgaaatgtatgatgcattaaaatacgtaggaatccatgactttgtaATTTCATC
PDR8	YLR266C	T73	1634-1710	7	63	yes	TTCTTCAgggagagggattccttttccttattgaccttgacactgggaaaaaaatacaattcattaaataTGAAGAA
CTF3	YLR381W	Y55	1917-1978	7	48		ATTTTATatatgtattattattctaagacgactggaaacggccgaaaataccaaaATAAAAT
SPT5	YML010W	AWRI796	2250-2307	8	42	yes	ACAACAAAtttttgttgtttcaaagaagattgttgaaaatgcaggggtttTTTGTTGT
USA1	YML029W	Kyokai7	1769-1808	7	26	yes	TCAATTTatggcgagactacctccacttgaatgAAATTGA
YML119W	YML119W	RM11-1a	927-984	7	44	yes	ATCTGATatatttcgaatggtagattcttttagcatcgccatttcagatgaATCAGAT
GAT2	YMR136W	DBVPG6044	587-646	7	46		TAATTTCgaatcagaatgaagtgctggacaatattgatgaacgttcctgtcatGAAATTA
RSN1	YMR266W	UWOPS05_217_3	2764-2822	8	43		GCAAATGGtgaagcaaatggcgaatttgacacagctagtaaggaaaataatCCATTTGC
		YJM269	2764-2822	8	43		GCAAATGGtgaagcaaatggcgaatttgacacagctagtaaggaaaataatCCATTTGC
		EC9-8	2764-2822	8	43		GCAAATGGtgaagcaaatggcgaatttgacacagctagtaaggaaaataatCCATTTGC
		Y55	2764-2822	8	43		GCAAATGGtgaagcaaatggcgaatttgacacagctagtaaggaaaataatCCATTTGC
YKU70	YMR284W	YJM789	1096-1170	7	61	yes	ATTGGGTtccgttcatcgagcaaatcgatacactatttcaataacatagacaaaagttcgtttatcgtACCCAAT
DSS1	YMR287C	K11	1960-2028	7	55	yes	GGCATTGtgtccaacttcccaaaggctacttatgaagatgttgacaggatactcagtacaccCAATGCC
YME2	YMR302C	L1528	1733-1796	7	50		TAATCCTatcagatgcctcaaaagagaattcgaggaactatgtattatcccaattggAGGATTA
ADH2	YMR303C	FL100	382-421	7	26		GAATACGctaccgctgacgcggtgcatgccgctCGTATTC
		FL100	432-448	8	1		CGACTTGGcCCAAGTCG
IDP3	YNL009W	EC9-8	648-682	8	19	yes	GAAAAATTatgataatcagttcaaacaAATTTTTC
SLM2	YNL047C	K11	840-903	7	50		TTTACTAgtcaagattaaagaaattaaggctttgcagtctgattttaaaaattcctgTAGTAAA
NAM9	YNL137C	JAY291	427-470	7	30	yes	ACTTTAAagcctggagatatgttcagtgtcaaaccggTTAAAGT
TRM3	YDL112W	D273-10B	1747-1761	7	1	yes	AAAAATAcTATTTTT
SIP3	YNL257C	Vin13	2027-2095	7	55	yes	TTTTATTttctgactataagcttattgcatctaagttgcaatatctgttagaaaacaaggctAATAAAA
GOR1	YNL274C	UWOPS05_217_3	374-434	7	47	yes	TTTTGCTattgggtgccctaagaaacttcggtattggtaacagaaggttgatcgAGCAAAA
PUL4	YNR063W	RedStar	5-48	7	30		ACAGGCCtaaggacgctagaaagagatctattagtttGGCCTGT
		YJM339	5-48	7	30		ACAGGCCtaaggacgctagaaagagatctattagtttGGCCTGT
YPL216W	YPL216W	Y10	3117-3198	7	68	yes	TGAAACAaaaagaaaaaggcaagaggatattcttacgaagcttttgaatcatcagaggtataagcatattagtcaTGTTTCA
TAH18	YPR048W	FostersB	1409-1427	7	5	yes	TCAAAAAggaatTTTTTGA
YPR196W	YPR196W	AWRI1631	408-435	7	14	yes	AAAAATAgaatacaagaagggTATTTTT

## Sheet: TableS3
Table S3 - IRs with inversions on spacer
Gene	SGD name	Strains with inversion	Position	Spacer length	Arm length	Template switching of arms	AA (nonsynonymous)	MNMs in codon postion (nonsynonymous)	AA position in strain (nonsynonymous)	Nuc position in strain (nonsynonymous)	AA (synonymous)	MNMs in codon postion (synonymous)	AA position in strain (synonymous)	Nuc position in strain (synonymous)	flip-flop	Codeml positive selection	reconstructed parent HTU	Strain IR
PIM1	YBL022C	YJM339	432-454	3	10	no	S->G{TCC->GGA}	[1,2,3]	148	442-444						yes**	CTCCAGAAGCtccGCTTCTGGAG	CTCCAGAAGCggaGCTTCTGGAG
SYG1	YIL047C	JAY291	126-149	4	10	no	Y->G{TAC->GGT}	[1,2,3]	46	136-138	R->R{CGG->AGG}	[1]	47	139-141		yes	ATCCAGCTCCtaccGGAGCTGGAT	ATCCAGCTCCggtaGGAGCTGGAT
AYR1	YIL124W	YJM269	239-262	4	10	no	D->S{GAT->TCA}	[1,2,3]	84	250-252	P->P{CCT->CCA}	[3]	83	247-249		yes**	CTAATTTACCtgatGGTAAATTAG	CTAATTTACCatcaGGTAAATTAG
		UWOPS05_217_3	239-262	4	10	no	D->S{GAT->TCA}	[1,2,3]	84	250-252	P->P{CCT->CCA}	[3]	83	247-249		yes**	CTAATTTACCtgatGGTAAATTAG	CTAATTTACCatcaGGTAAATTAG
ICT1	YLR099C	D273-10B	80-101	2	10	no	K->Q{AAG->CAG}	[1]	31	91-93	L->L{CTG->CTT}	[3]	30	88-90		yes*	TGCAGGGCCTgaAGGCCCTGCA	TGCAGGGCCTtcAGGCCCTGCA
		SEY6210	80-101	2	10	no	K->Q{AAG->CAG}	[1]	31	91-93	L->L{CTG->CTT}	[3]	30	88-90		yes*	TGCAGGGCCTgaAGGCCCTGCA	TGCAGGGCCTtcAGGCCCTGCA
		YJM789	80-101	2	10	no	K->Q{AAG->CAG}	[1]	31	91-93	L->L{CTG->CTT}	[3]	30	88-90		yes*	TGCAGGGCCTgaAGGCCCTGCA	TGCAGGGCCTtcAGGCCCTGCA
ECM30	YLR436C	W303	66-87	2	10	no	D->S{GAT->TCT}	[1,2]	26	76-78						yes**	GGAGGACGCAgaTGCGTCCTCC	GGAGGACGCAtcTGCGTCCTCC
ABZ1	YNR033W	UWOPS05_217_3	504-526	3	10	no	E->F{GAA->TTC}	[1,2,3]	172	514-516					+	yes**	TGTCAATGCCgaaGGCATTGACA	TGTCAATGCCttcGGCATTGACA
		Kyokai7	504-526	3	10	no	F->E{TTC->GAA}	[1,2,3]	172	514-516					+	yes**	TGTCAATGCCttcGGCATTGACA	TGTCAATGCCgaaGGCATTGACA
		RedStar	504-526	3	10	no	F->E{TTC->GAA}	[1,2,3]	172	514-516					+	yes**	TGTCAATGCCttcGGCATTGACA	TGTCAATGCCgaaGGCATTGACA
		CLIB215	504-526	3	10	no	F->E{TTC->GAA}	[1,2,3]	172	514-516					+	yes**	TGTCAATGCCttcGGCATTGACA	TGTCAATGCCgaaGGCATTGACA
		L1528	504-526	3	10	no	F->E{TTC->GAA}	[1,2,3]	172	514-516					+	yes**	TGTCAATGCCttcGGCATTGACA	TGTCAATGCCgaaGGCATTGACA
SPO75	YLL005C	D273-10B	1214-1237	2	11	no	L->K{TTA->AAA}	[1,2]	409	1225-1227					+	yes**	TGCCCGACGATttATCGTCGGGCA	TGCCCGACGATaaATCGTCGGGCA
		CEN.PK	1214-1237	2	11	no	L->K{TTA->AAA}	[1,2]	409	1225-1227					+	yes**	TGCCCGACGATttATCGTCGGGCA	TGCCCGACGATaaATCGTCGGGCA
		Y55	1214-1237	2	11	no	K->L{AAA->TTA}	[1,2]	409	1225-1227					+	yes**	TGCCCGACGATaaATCGTCGGGCA	TGCCCGACGATttATCGTCGGGCA
YPS1	YLR120C	UWOPS05_217_3	343-367	3	11	no	S->K{TCG->AAG}	[1,2]	119	355-357	S->S{TCT->TCG}	[3]	118	332-334		yes	CATACTGTTCttcGAACAGTATGG	CCATACTGTTCgaaGAACAGTATGG
TAT2	YOL020W	SEY6210	68-92	3	11	no	E->F{GAA->TTC}	[1,2,3]	27	79-81						yes	TTGGATTTGTAgaaTACAAATCCAA	TTGGATTTGTAttcTACAAATCCAA
REG2	YBR050C	YJM339	597-633	5	16	yes	K->D{AAG->GAC},S->F{TCT->TTT}	NO MNM ON SPACER	205, 206	613-615,616-618		NO MNM ON SPACER					ACAGCGCCCTTGTTCAaagtcTGAACTAGATCCCTGT	ACAGCGCCCTTGTTCAgacttTGAACAAGGGCGCTGT
																(*: P>95%; **: P>99%)

## Sheet: FigS1
Supplementary Figure 1
Distribution of spacer length. (a) Spacer length of events with MNMs and significant IR scores. (b) Spacer length of events with MNMs and non-significant IR scores (C) Spacer length of events with IRs and single mutations.

## Sheet: Sheet2
Gene							V->V	643			V643V
YCR081W,1906-1934,YJM789	GAA->AAA,E->K,	644
YEL071W,613-655,CLIB215	D->C{GAC->TGC}	98					V->V	544			V544V
YGR278W,1579-1636,UWOPS05_217_3	,E->K{GAA->AAA}	545
YIL150C,1357-1386,UWOPS05_217_3,	V->A{GTC->GCT}	461
YJL219W,857-940,FostersO	,A->V{GCA->GTG}	287
YLL058W,221-283,CEN.PK,	S->K{TCA->AAA}	93
YLL058W,221-283,T7,	S->K{TCA->AAA}	93					K->K	234			K234K
YLR318W,660-705,SK1	,V->I{GTA->ATA}	235					,K->K	234			K234K
YLR318W,660-705,YJM789	,V->I{GTA->ATA}	235
YNL335W,75-119,RedStar	,R->Q{CGG->CAA}	26
YDR125C,5-69,PW5	,Y->L{TAT->TTA}	22
YDR443C,3245-3272,ZTW1	,A->V{GCG->GTA}	1079
YFL003C,1181-1251,YJM269	L->F{TTA->TTT}	394	,,I->F{ATT->TTT}	395
YFL003C,1181-1251,EC9-8	L->F{TTA->TTT}	394	,,I->F{ATT->TTT}	395
YFL003C,1181-1251,RedStar	L->F{TTA->TTT}	394	,,I->F{ATT->TTT}	395
YGL222C,580-605,AWRI796,			S->K{AGT->AAG}	173			,F->F	938	,L->L	939	F938F L939L
YGR098C,2809-2894,CEN.PK							F->F	270	,L->L	271	F270F L271L
YJL029C,734-813,T7,							F->F	270	,L->L	271	F270F L271L
YJL029C,734-813,UWOPS05_217_3
YKL005C,1167-1246,YS9	,S->I{TCC->ATC}	386
YKL005C,1167-1246,YJM789,	,S->I{TCC->ATC}	386
YLR096W,296-356,ZTW1	,F->S{TTT->TCC}	91
YMR038C,494-511,EC1118,	G->Y{GGC->TAC}	166
YNL091W,1646-1722,UWOPS05_217_3	,P->F{CCT->TTT}	549
YPL183C,543-578,UC5,	G->K{GGA->AAA}	191
YGR031W,82-107,EC9-8	,S->E{TCA->GAA}	35
YHL009C,383-402,D273-10B,	S->N{AGC->AAT}	125
YHL009C,383-402,YJM339	S->N{AGC->AAT}	125
YHL009C,383-402,CLIB324,	S->N{AGC->AAT}	125
YKR028W,1587-1606,AWRI1631	,A->F{GCT->TTT}	530
YLR153C,2016-2041,AWRI796	,S->Y{TCA->TAC}	479
YPL151C,233-286,Y55,	E->D{GAA->GAT}	79	,T->A{ACA->GCA}	80			L->L	294			L294L
YPL174C,845-887,UC5	,K->E{AAG->GAG}	295					A->A	49			A49A
YIL136W,144-167,PW5	,P->F{CCC->TTC}	50
YNL180C,315-383,SK1,	W->Y{TGG->TAT}	127					A->A	37			A37A
YDR398W,89-117,BC187,	T->V{ACT->GTA}	38	,S->H{TCC->CAC}	39
YNL270C,534-564,YJM789	,T->I{ACA->ATC}	178	,E->Q{GAA->CAA}	179
YBR050C,597-633,YJM339,	D->G{GAT->GGG}	209

## Sheet: Sheet1
	Gene	Arm	Window # Arms	Window # Spacer	IR+ in locus	AA diff	AA diff names	MNM location	MNM Codon Location		DIFF AA Location	Iden AA #	Iden AA names		Iden AA location	ir
	YCR081W,1906-1934,YJM789	7	1	0	1	1	GAA->AAA,E->K,	RightArm	[1]	other mut caused iden AA	644	1	GTG->GTA,V->V,[1927, 1928, 1929]	[3]	643
	YDR268W,661-701,EC9-8	7	1 ( ADJ MUT ON SPACER)	0.5	1	1	T->R{ACG->CGA}	SpacerRightArm	[1, 2, 3]	all 3 mutation on same codon							1 bp deleteion casuing stop codon , MNM looks fake
	YEL071W,613-655,CLIB215	7	1	0	1	1	D->C{GAC->TGC}	RightArm	[1, 2]		98	0					big deleteion at the beginig, protein is short, MNM looks real
	YGR278W,1579-1636,UWOPS05_217_3	7	1	0	1	1	,E->K{GAA->AAA}	RightArm	[1]	other mut caused iden AA	545	1	GTG->GTA,V->V,[1630, 1631, 1632]	[3]	544
	YIL150C,1357-1386,UWOPS05_217_3,	7	1	0	1	1	V->A{GTC->GCT}	RightArm	[2,3]		461	0
	YJL219W,857-940,FostersO	7	1	0	1	1	,A->V{GCA->GTG}	LeftArm	[2, 3]		287	0
	YLL058W,221-283,CEN.PK,	7	1	0	2	1	S->K{TCA->AAA}	RightArm	[1,2]		93	0
	YLL058W,221-283,T7,	7	1	0	2	1	S->K{TCA->AAA}	RightArm	[1,2]		93	0
	YLR318W,660-705,SK1	7	1	0	2	1	,V->I{GTA->ATA}	RightArm	[1]	other mut caused iden AA	235	1	AAG->AAA,K->K,[700, 701, 702]	[3]	234
	YLR318W,660-705,YJM789	7	1	0	2	1	,V->I{GTA->ATA}	RightArm	[1]	other mut caused iden AA	235	1	AAG->AAA,K->K,[700, 701, 702]	[3]	234
	YNL335W,75-119,RedStar	7	1	0	1	1	,R->Q{CGG->CAA}	LeftArm	[2,3]		26	0
	YDR125C,5-69,PW5	8	1	0	1	1	,Y->L{TAT->TTA}	RightArm	[2,3]		22	0
	YDR443C,3245-3272,ZTW1	8	1	0	1	1	,A->V{GCG->GTA}	LeftArm	[2,3]		1079	0
	YFL003C,1181-1251,YJM269	8	1	0	3	2	,L->F{TTA->TTT},I->F{ATT->TTT}	LeftArm	[3],[1]	each mut on diff codon	394395	0
	YFL003C,1181-1251,EC9-8	8	1	0	3	2	,L->F{TTA->TTT},I->F{ATT->TTT}	LeftArm	[3],[1]	each mut on diff codon	394395	0
	YFL003C,1181-1251,RedStar	8	1	0	3	2	,L->F{TTA->TTT},I->F{ATT->TTT}	LeftArm	[3],[1]	each mut on diff codon	394395	0
	YGL222C,580-605,AWRI796,	8	1	0	1	1	S->K{AGT->AAG}	RightArm	[2,3]		173	0					Changed AA are at the ennd of alignment
	YGR098C,2809-2894,CEN.PK	8	1	0	1	0 (2 IDEN)						2	,F->F{TTC->TTT},L->L{CTA->TTA}	[3],[1]	938939
	YJL029C,734-813,T7,	8	1	0	2	0 (2 IDEN)						2	F->F{TTC->TTT},L->L{TTA->CTA}	[3],[1]	270271
	YJL029C,734-813,UWOPS05_217_3	8	1	0	2	0 (2 IDEN)						2	F->F{TTC->TTT},L->L{TTA->CTA}	[3],[1]	270271
	YKL005C,1167-1246,YS9	8	1	0	2	1	,S->I{TCC->ATC}	LeftArm	[1,2]		386	0
	YKL005C,1167-1246,YJM789,	8	1	0	2	1	,S->I{TCC->ATC}	LeftArm	[1,2]		386	0
	YLR096W,296-356,ZTW1	8	1	0	1	1	,F->S{TTT->TCC}	LeftArm	[2,3]		91	0
	YMR038C,494-511,EC1118,	8	1	0	1	1	G->Y{GGC->TAC}	LeftArm	[1,2]		166	0
	YNL091W,1646-1722,UWOPS05_217_3	8	1	0	1	1	,P->F{CCT->TTT}	LeftArm	[1,2]		549	0
	YPL183C,543-578,UC5,	8	1	0	1	1	G->K{GGA->AAA}	RightArm	[1,2]		191	0
	YGR031W,82-107,EC9-8	9	1	0	1	1	,S->E{TCA->GAA}	RightArm	[1,2]		35	0
	YHL009C,383-402,D273-10B,	9	1	0	3	1	S->N{AGC->AAT}	RightArm	[2,3]		125	0
	YHL009C,383-402,YJM339	9	1	0	3	1	S->N{AGC->AAT}	RightArm	[2,3]		125	0
	YHL009C,383-402,CLIB324,	9	1	0	3	1	S->N{AGC->AAT}	RightArm	[2,3]		125	0
	YKR028W,1587-1606,AWRI1631	9	1	0	1	1	,A->F{GCT->TTT}	LeftArm	[1,2]		530	0
	YLR153C,2016-2041,AWRI796	9	1	0	1	1	,S->Y{TCA->TAC}	RightArm	[2,3]		479	0					Changed AA are at the ennd of alignment due to different N-ter.
	YPL151C,233-286,Y55,	9	1	0	1	2	E->D{GAA->GAT},T->A{ACA->GCA}	LeftArm	[3],[1]	each mut on diff codon	79,80	0
	YPL174C,845-887,UC5	9	1	0	1	1	,K->E{AAG->GAG}	RightArm	[1]	other mut caused iden AA	295	1	TTA->TTG,L->L,[880, 881, 882]	[3]	294		wild type looks like the IR+, only 2 nodes has different AA
	YIL136W,144-167,PW5	10	1.5 (3 mut creating 2 windows )	0	1	1	,P->F{CCC->TTC}	LeftArm	[1,2]	third mut is on iden AA	50	1	GCA->GCT,A->A,[145, 146, 147]	[3]	49
	YNL180C,315-383,SK1,	10	1	0	1	1	W->Y{TGG->TAT}	RightArm	[2,3]		127	0
	YDR398W,89-117,BC187,	11	3	0	1	1	T->V{ACT->GTA},S->H{TCC->CAC}	RightArm	[1,2,3],[1,2]	third mut is on iden AA	38,39	1	GCC->GCT,A->A,[109, 110, 111]	[3]	37
	YNL202W,670-760,EC1118	11	1	0	1	1	,I->Y{ATT->TAT}	LeftArm	[1,2]			0
	YNL270C,534-564,YJM789	11	1.5 (3 mut creating 2 windows )	0	1	2	,T->I{ACA->ATC},E->Q{GAA->CAA}	LeftArm	[2,3],[1]		178179	0
	YBR050C,597-633,YJM339,	16	1	0	1	1	D->G{GAT->GGG}	RightArm	[2,3]		209	0
